# Supplementary material for: The clinico-pathologic profile of primary and recurrent orbital/periorbital plexiform neurofibromas (OPPN)
Source: PLoS One. 2021 Oct 21;16(10):e0258802. doi: 10.1371/journal.pone.0258802 (PMC8530295; doi:10.1371/journal.pone.0258802)
Supplement: S1 File — (XLSX) [file pone.0258802.s001.xlsx]

## Sheet: Sheet1
Seq	Age_Presentaion	Gender	CL_Presentation	Other_CL_Presentation	Tumer_type	seq_of _recurrent _Sx	Date_of_SX_1	Date_of_SX_2	Date_of_SX_3	Date_of_SX_4	Date_of_SX_5	Date_of_SX_6	Date_of_SX_7	Date_of_SX_8	Dis_Dur_before_1stExcision	Tumer_Location	Other_Tumer_Location	Tumer_Side	Extent_of_Resection	Type_of_Neurofibroma	S100%	CD44	KI-67%	Alcian_blue	CD117	SMA	GFAB	NF
1	3	2	45	1	1	1	2009								2	34		2	1	1	100	0	0	4	1	1	1	2
2	3	2	15	1	2	2		2011							2	34		2	2	1	40	1	0	3	3	2	0	2
3	2	2	15	1	1	1	2010								2	1		1	1	1	100	0	0		0	2	0	1
4	2	2	15	1	2	2		2012							2	1		1	2	1	90	1	0		1	2	0	4
5	15	2	15	1	1	1	2012								15	1		1	1	1	100	2	0	1	3	0	0	1
6	15	2	15	1	2	2		2018							15	14		1	2	2	50	2	0.5		4	0	0	3
7	2	2	45	1	1	1	2013								2	14		1	2	1	100	0	1	4	0.5	0.5	1	0.5
8	2	2	145	1	2	3		2017	2018						2	1		1	2	3	75	2	0.5		3	1	1	3.5
9	15	1	15	1	1	1	2014								15	1		1	1	3	100	1	0.5	3	2	0	2	1
10	15	1	5	1	2	2		2017							15	4		1	1	2	100	1.5	0.5	0.5	2	0	0	3
11	4	1	15	1	1	1	2015								4	1		1	2	1	100	2	0		0.5	1	2	1
12	4	1	15	1	2	2		2018							4	1		1	2	3	80	1	0		1	0.5	0	2
13	6	1	15	1	1	1	2017									1		2	2	1	100	0	0		0.5	0	0	1
14	6	1	5	2	2	2		2017								1		2	2	3	90	1	0.5		0.5	0	0	2
15	39	1	5	1	1	1	2010								4	4		2	1	1	100	0	0.5	2	0.5	0.5	4	4
16	18	1	5	3	1	1	2015									6	1	1	1	2	100	1	0.5		1	0	0	0.5
17	53	2	15	1	1	1	2018								2	16	2	2	1	2	100	1	0	4	2	0	0	2
18	26	1	15	1	2	4	1998			2008	2009	2010	2012	2015	26	1		2	1	2	95	3	0.5		4	0	0	3
19	3	1	45	1	2	3	2002	2004	2009	2013	2018				7	34		2	2	1	100	0	0.5	2	2	1	0	2.5
20	23	1	15	1	2	3	2004	2008	2009	2017					13	6	2	1	2	2	100	1	0.5	0.5	3	0.5	0	2.5
21	17	2	15	1	2	5	2003	2005	2005	2008	2009	2010			11	16	3	2	2	2	100	1.5	0.5	0.5	3	1	0	3
22	13	1	15	1	2	2	1998	2010							12	1		2	2	3	90	2	1	0.5	1	0.5	1	3
23	12	2	15	1	2	3	2002	2003	2010						12	16	2	2	2	2	100	1	0	1	2	0	0	4
24	7	1	145	1	2	2	2005	2011							7	1		1	2	1	100	1	0.5		0.5	0	2	4
25	15	1	15	1	2	3	1987	2006	2012						5	15		1	1	2	100	0.5	0.5	3	2	0	0	1
26	22	1	15	1	2	2	2004	2012							12	6	2	1	1	1	90	1	0.5		1	1	0	2.5
27	26	2	15	1	2	2	2010	2013	2014						11	1		2	2	2	50	2	0		2	0	1	2
28	4	2	15	1	2	2	2003	2014	2014						4	1		1	2	2	100	2	0.5		3	1	0	2.5
29	16	2	15	1	2	4	2004	2005	2009	2014					4	1		2	1	2	80	2	0		2.5	0.5	0.5	2
30	40	2	125	1	2	3	1984	2014	2015						33	25		2	1	2	80	1	0		4	0	0	4
31	3	1	145	1	2	2	2003	2015	2018						3	1		2	2	2	80	1	0.5		3	0.5	0	3
32	23	2	15	1	2	3	2003	2012	2015	2016	2017					1		2	2	2	90	0	0.5		3	0.5	0.5	3
33	15	2	15	1	2	6	1989	1994	1996	2003	2007	2017			12	35		2	2	1	100	1	0.5		0.5	0.5	1	2
